# Supplementary material for: Wenshen Yiqi Keli Mitigates the Proliferation and Migration of Cigarette Smoke Extract-Induced Human Airway Smooth Muscle Cells through miR-155/FoxO3a Axis
Source: Evid Based Complement Alternat Med. 2022 Nov 22;2022:4427637. doi: 10.1155/2022/4427637 (PMC9708348; doi:10.1155/2022/4427637)
Supplement: Supplementary Materials — Supplementary Table S1. Chemical composition information of WSYQKL in ESI + mode. Supplementary Table S2. Chemical composition information of WSYQKL in ESI−mode. [file 4427637.f1.zip]

Archive with 2 entries (2 files):
- 4427637.f1/Table S1.doc
- 4427637.f1/Table S2.doc
